# Supplementary material for: Application of One-Step Reverse Transcription Droplet Digital PCR for Dengue Virus Detection and Quantification in Clinical Specimens
Source: Diagnostics (Basel). 2021 Apr 1;11(4):639. doi: 10.3390/diagnostics11040639 (PMC8066273; doi:10.3390/diagnostics11040639)
Supplement: Supplementary file 1 [file diagnostics-11-00639-s001.zip]

Archive with 7 entries (7 files):
- S1_Fig.pdf
- S1_Table.pdf
- S2 Table.pdf
- S2_Fig.pdf
- S3_Fig.pdf
- S4_Fig.pdf
- S5_Fig.pdf
